# Supplementary material for: Guidelines for correlation coefficient threshold settings in metabolite correlation networks exemplified on a potato association panel
Source: BMC Bioinformatics. 2021 Mar 10;22:116. doi: 10.1186/s12859-021-03994-z (PMC7945624; doi:10.1186/s12859-021-03994-z)
Supplement: Supplementary file 1 — Additional file 1. Network intersection. File description: Network intersections of mouse CNs as identified in the current study and in Batushansky et al. [10]. [file 12859_2021_3994_MOESM1_ESM.xlsx]

## Sheet: intersection_graph_edgelist
Toubiana et al, edge intersection				Batushansky et al., 2019, edge intersection
node 1	node 2			node 1	node 2
Ser	Thr			Lactate	Glycolic acid
Myo-Inositol	Threonate			Citrate	Malate
Myo-Inositol	Oleate			Threonate	Myo-Inositol
Leu	Phe			Isoleucine	Leucine
Lactate	Succinate			Leucine	Phenylalanine
Ile	Phe			Asp	Oxoproline
Ile	Leu			Threonine	Serine
Glycolic acid	Succinate			Oleate	Myo-Inositol
Glycolic acid	Lactate
Glucose	Palmitate
Fumarate	Gly
Citrate	Malate
Citrate	Gly
Citrate	Fumarate
Asp	Oxoproline
Asp	Glu
Ala	Ribofuranose
